# Supplementary material for: Reliable high-PAP-1-loaded polymeric micelles for cancer therapy: preparation, characterization, and evaluation of anti-tumor efficacy
Source: Drug Deliv. 2025 Apr 10;32(1):2490269. doi: 10.1080/10717544.2025.2490269 (PMC11986873; doi:10.1080/10717544.2025.2490269)
Supplement: TableS1.xlsx [file IDRD_A_2490269_SM9415.xlsx]

## Sheet: Sheet1
Table S1. The chart which outlined the detailed ratios of the components, included PAP-1, mPEG-PAE, H2O, and chloride ions necessary for maintaining ionic equilibrium, within three distinct mixture systems used to create the TIP3P water box.
System	PAP-1	mPEG-PAE	H2O	Cloride ions
PAP-1 PMs-MinP	20	10	5000	0
PAP-1 PMs-PartP	20	10	4980	20
PAP-1 PMs-FullP	20	10	4960	40
